# Supplementary material for: Characterization of Klebsiella pneumoniae isolated from patients suspected of pulmonary or bubonic plague during the Madagascar epidemic in 2017
Source: Sci Rep. 2022 Apr 27;12:6871. doi: 10.1038/s41598-022-10799-4 (PMC9046156; doi:10.1038/s41598-022-10799-4)
Supplement: Supplementary file 1 — Supplementary Information. [file 41598_2022_10799_MOESM1_ESM.csv]

Supplementary Data
ID	species	species_match	contig_count	N50	largest_contig	ST	virulence_score	resistance_score	num_resistance_classes	num_resistance_genes	Yersiniabactin	YbST	Colibactin	CbST	aerobactin	salmochelin	wzi	KL	gapA	infB	mdh	pgi	phoE	rpoB	tonB	ybtS	ybtX	ybtQ	ybtP	ybtA	ybtU	ybtT	ybtE	irp2	irp1	fyuA	clbA	clbB	clbC	clbD	clbE	clbF	clbG	clbH	clbI	clbL	clbM	clbN	clbO
PP1	Klebsiella pneumoniae	strong	62	215970	595070	ST280	0	1	7	10	-	0	-	0	-	-	wzi82	KL23 (KL18, KL38)	2	1	2	1	10	4	46	-	-	-	-	-	-	-	-	-	-	-	-	-	-	-	-	-	-	-	-	-	-	-	-
PP2	Klebsiella pneumoniae	strong	154	79840	245345	ST63-1LV=3441	0	1	2	2	-	0	-	0	-	-	0	-	2	1	2	1	1	1	56	-	-	-	-	-	-	-	-	-	-	-	-	-	-	-	-	-	-	-	-	-	-	-	-
PP3	Klebsiella pneumoniae	strong	110	119086	297579	ST380	3	0	0	0	ybt 12; ICEKp10	1-1LV	clb 1	9-1LV	-	iroBCDN	0	KL2	2	1	1	1	1	4	19	1	1	1	1	1	1	1	1	3	16*	1	1	5	1	1	1	1	1	5	1	1	1	1	1
PP4	Klebsiella pneumoniae	strong	120	132226	395553	ST70-1LV=3442	1	1	4	4	ybt 8; ICEKp9	195-1LV	-	0	-	-	wzi123	KL136	2	6	17	1	20	1	25	5	11	6	5	1	9	29	5	99	138*	79	-	-	-	-	-	-	-	-	-	-	-	-	-
PP5	Klebsiella pneumoniae	strong	110	148553	318515	ST23	3	0	0	0	ybt 1; ICEKp10	47-1LV	clb 2	29	-	-	wzi1	KL1	2	1	1	1	9	4	12	2	2	2*	2	2	2	2	2	6	6	2	2	2	2	2	2	2	2	3	2	2	2	2	2
PP6	Klebsiella pneumoniae	strong	66	189355	366140	ST327	0	1	2	2	-	0	-	0	-	-	wzi374	KL140	2	1	1	1	10	1	19	-	-	-	-	-	-	-	-	-	-	-	-	-	-	-	-	-	-	-	-	-	-	-	-
PP7	Klebsiella pneumoniae	strong	99	173828	326722	ST872-1LV=3012	0	0	0	0	-	0	-	0	-	-	0	-	2	1	1	1	7	5	181	-	-	-	-	-	-	-	-	-	-	-	-	-	-	-	-	-	-	-	-	-	-	-	-
PP8	Klebsiella pneumoniae	strong	69	178848	410427	ST716	0	1	1	1	-	0	-	0	-	-	wzi89	KL110	71	1	1	2	16	4	164	-	-	-	-	-	-	-	-	-	-	-	-	-	-	-	-	-	-	-	-	-	-	-	-
PP9	Klebsiella pneumoniae	strong	49	321795	512034	ST86	2	0	0	0	-	0	-	0	iucABCD	iroBCDN	wzi2	KL2 (KL30)	9	4	2	1	1	1	27	-	-	-	-	-	-	-	-	-	-	-	-	-	-	-	-	-	-	-	-	-	-	-	-
PP10	Klebsiella pneumoniae	strong	86	150186	387843	ST65	3	0	0	0	ybt 17; ICEKp10	235	clb 3	13	iucABCD	-	wzi72	KL2	2	1	2	1	10	4	13	6	15	25	4	11	16	14	4	32	32	2	2	10	2	2	2	2	2	3	2	2	2	2	2
PP11	Klebsiella pneumoniae	strong	91	142839	415534	ST86-1LV=3443	2	0	0	0	-	0	-	0	iucABCD	-	wzi2	KL2 (KL30)	9	4	2	1	1	1	18	-	-	-	-	-	-	-	-	-	-	-	-	-	-	-	-	-	-	-	-	-	-	-	-
PP12	Klebsiella pneumoniae	strong	52	293774	545616	ST86	0	0	0	0	-	0	-	0	-	-	wzi2	KL2 (KL30)	9	4	2	1	1	1	27	-	-	-	-	-	-	-	-	-	-	-	-	-	-	-	-	-	-	-	-	-	-	-	-
[truncated: 4 more columns]
